# Supplementary material for: Melatonin Improves Salt Tolerance in Tomato Seedlings by Enhancing Photosystem II Functionality and Calvin Cycle Activity
Source: Plants (Basel). 2025 Jun 11;14(12):1785. doi: 10.3390/plants14121785 (PMC12197095; doi:10.3390/plants14121785)
Supplement: Supplementary file 1 [file plants-14-01785-s001.zip]

Archive with 1 entries (1 files):
- plants-3634725-supplementary.pdf
